# Supplementary material for: Computational synchronization of microarray data with application to Plasmodium falciparum
Source: Proteome Sci. 2012 Jun 21;10(Suppl 1):S10. doi: 10.1186/1477-5956-10-S1-S10 (PMC3380736; doi:10.1186/1477-5956-10-S1-S10)
Supplement: Additional file 1 — Protein kinases are prioritized in terms of their likelihoods of being involved in the stage transition from ring to trophozoite. [file 1477-5956-10-S1-S10-S1.xlsx]

## Sheet: Sheet1
	3D7_r2t	Dd2_r2t	HB3_r2t	average	stdev
MAL7P1.144	0.282745		0.232379	0.257562	0.0356144
PF10_0380		0.206667	0.30052	0.253594	0.066364
PFA0130c	0.196786	0.224931	0.307061	0.242926	0.0572979
PFD1175w	0.196072	0.204454	0.327544	0.24269	0.0736054
PFI0110c	0.213483	0.20076	0.287317	0.233853	0.0467362
PFI0120c	0.268369	0.158083	0.189467	0.205307	0.0568237
PFD1165w	0.201468	0.167555	0.244079	0.204367	0.0383445
PFC0060c	0.18308	0.192888	0.218553	0.198174	0.0183181
PFL0040c	0.210711	0.156028	0.220381	0.195707	0.0347014
PF14_0423	0.149256		0.216569	0.182912	0.0475979
PF14_0227	0.149217	0.169569	0.222135	0.180307	0.0376262
PF08_0044	0.152412		0.207671	0.180042	0.0390735
PFI0105c	0.157154	0.154986	0.225423	0.179188	0.0400556
PFC0105w	0.136214	0.176157	0.209776	0.174049	0.0368263
PFD0975w			0.170612	0.170612
PF14_0264			0.170355	0.170355
PFD0740w	0.12419	0.170081	0.189529	0.161267	0.0335498
PF10_0160	0.150413	0.150219	0.173412	0.158015	0.0133353
PF14_0734	0.154973	0.16087	0.144051	0.153298	0.00853357
PF14_0431	0.132676	0.136143	0.178346	0.149055	0.025426
PFL1490w	0.135077	0.148964	0.16136	0.148467	0.0131484
PF14_0733		0.152466	0.144087	0.148277	0.00592488
PF14_0320	0.145263			0.145263
PF10_0141		0.139723	0.139813	0.139768	6.35015e-05
PF11_0242			0.136687	0.136687
PF14_0476	0.13928		0.129979	0.134629	0.00657656
PF13_0211	0.180943	0.176832	0.0444609	0.134078	0.0776383
PF11_0510			0.123644	0.123644
PF13_0206	0.113603	0.116911	0.136748	0.122421	0.0125173
PF11_0239	0.112891		0.131186	0.122039	0.0129364
PFL1885c	0.148839	0.149612	0.066301	0.121584	0.0478783
PFB0665w	0.140268	0.178955	0.0332252	0.117483	0.0754895
PF13_0232	0.0982516	0.113362	0.132457	0.11469	0.0171411
PFB0150c	0.117869	0.106574	0.0908742	0.105106	0.0135574
PF11_0079			0.104959	0.104959
PF11_0060		0.163013	0.0370396	0.100026	0.0890768
PFI0095c	0.0898086	0.127819	0.0821158	0.0999144	0.0244702
PF13_0166	0.0832451			0.0832451
PF14_0294	0.0674725	0.0940949	0.0859064	0.0824913	0.0136358
PFC0945w	0.116294	0.0902285	0.039728	0.0820835	0.0389273
PFB0815w	0.108192	0.0999261	0.0269494	0.0783558	0.0447106
PFI1415w			0.0773193	0.0773193
PFD0865c	0.0641971	0.0897436	0.0702435	0.0747281	0.0133507
PF13_0258	0.0645945		0.0848386	0.0747165	0.0143148
PFB0520w	0.0481762	0.105379	0.0673212	0.0736254	0.0291177
PF07_0072	0.0836985	0.102607	0.0326693	0.0729916	0.0361774
PFI1285w			0.0725192	0.0725192
PF14_0346	0.078483	0.101327	0.033901	0.071237	0.0342921
PF11_0464	0.080825	0.0943897	0.0348398	0.0700182	0.0312112
MAL13P1.278	0.0762818	0.0899628	0.0343848	0.0668765	0.0289581
PFC0385c	0.0511219	0.0810587		0.0660903	0.0211685
MAL13P1.279	0.0539244	0.0513174	0.0820174	0.0624198	0.0170221
PF14_0392	0.0508326	0.0686468	0.0664658	0.0619817	0.00971683
PFB0605w			0.0553179	0.0553179
PFI1685w	0.0680228	0.0774242	0.020036	0.055161	0.0307802
PF11_0227	0.0859312	0.0422926	0.0357732	0.0546657	0.0272723
PFL0080c	0.0448738	0.0650049	0.0481621	0.0526803	0.0107994
MAL7P1.91	0.0526281	0.0610952	0.0419678	0.051897	0.00958466
PF11_0488		0.0785371	0.0220669	0.050302	0.0399305
PFE0045c		0.0634927	0.033457	0.0484749	0.0212384
PFC0525c	0.0354158	0.0645052	0.0432436	0.0477215	0.0150528
MAL7P1.73		0.0392452	0.0522371	0.0457411	0.00918669
PF14_0408	0.0618425	0.0532388	0.0221307	0.0457374	0.0208916
PFL2280w	0.0446377	0.0488096	0.0283935	0.0406136	0.0107865
PFL1370w	0.033978	0.0482001	0.03739	0.039856	0.00742482
MAL13P1.196	0.0325	0.0526655	0.0234196	0.036195	0.014969
PFC0755c			0.0317934	0.0317934
PF11_0220	0.036058	0.0380209	0.0181279	0.0307356	0.0109626
Legend:
Yellow = protein kinases found to be dispensable to IDC in kinome study
Green = protein kinases that are most likely essential to the IDC based on kinome study
Turquoise = protein kinases annotated in PlasmoDB (using protein kinase as Gene Ontology search) but not covered in kinome study
Un-annotated = FIKK protein kinase family. These aere not covered in the kinome study
