# Supplementary material for: Computational synchronization of microarray data with application to Plasmodium falciparum
Source: Proteome Sci. 2012 Jun 21;10(Suppl 1):S10. doi: 10.1186/1477-5956-10-S1-S10 (PMC3380736; doi:10.1186/1477-5956-10-S1-S10)
Supplement: Additional file 2 — Protein kinases are prioritized in terms of their likelihoods of being involved in the stage transition from trophozoite to schizont. [file 1477-5956-10-S1-S10-S2.xlsx]

## Sheet: Sheet1
	3D7_t2s	Dd2_t2s	HB3_t2s	average	stdev
PF11_0488		0.155288	0.277387	0.216338	0.0863367
PFI1415w			0.21219	0.21219
PFB0605w			0.205327	0.205327
PF11_0079			0.196971	0.196971
MAL7P1.91	0.139447	0.139432	0.265843	0.181574	0.0729788
PFB0520w	0.156961	0.146854	0.224053	0.175956	0.0419589
PF10_0380		0.13819	0.203299	0.170745	0.0460389
PF11_0510			0.167799	0.167799
PFI0095c	0.124849	0.140823	0.231295	0.165656	0.0574038
MAL13P1.196	0.132623	0.143871	0.204023	0.160172	0.03839
MAL13P1.279	0.151206	0.149714	0.175682	0.158867	0.0145812
PF11_0227	0.176091	0.153081	0.140369	0.156514	0.0181064
PFD0865c	0.11257	0.156437	0.198467	0.155825	0.042952
PF14_0294	0.127419	0.132361	0.196473	0.152084	0.0385214
PF14_0227	0.141947	0.109206	0.194948	0.1487	0.0432681
PFL0080c	0.160548	0.12781	0.143197	0.143851	0.016379
PF13_0206	0.140781	0.129196	0.159573	0.143183	0.0153301
MAL7P1.73		0.151832	0.132868	0.14235	0.0134097
PF13_0232	0.119394	0.141403	0.161898	0.140899	0.0212569
MAL7P1.144	0.135175		0.146136	0.140656	0.00775121
PF10_0160	0.110755	0.120383	0.190489	0.140542	0.0435219
PFC0525c	0.153095	0.123883	0.138501	0.138493	0.0146061
PF10_0141		0.137095	0.136827	0.136961	0.000189784
PF11_0220	0.13851	0.138522	0.129704	0.135579	0.00508743
PFC0755c			0.134298	0.134298
PFL1370w	0.105529	0.121676	0.156248	0.127818	0.0259113
PFC0385c	0.105919	0.145146		0.125533	0.0277379
PFD0740w	0.128589	0.120317	0.124636	0.124514	0.00413701
PFC0105w	0.118398	0.13686	0.113587	0.122948	0.0122856
PF14_0408	0.148323	0.119566	0.0869933	0.118294	0.0306848
PFA0130c	0.139146	0.144399	0.0625358	0.11536	0.0458226
PFI0105c	0.0981763	0.117402	0.12327	0.112949	0.0131258
PFL2280w	0.112868	0.137892	0.083124	0.111294	0.0274177
PF13_0258	0.116797		0.100992	0.108894	0.0111758
PFD0975w			0.104802	0.104802
PF14_0431	0.100238	0.100684	0.111423	0.104115	0.00633258
PFL1490w	0.100011	0.0982377	0.0991865	0.0991452	0.000887482
PF14_0392	0.111999	0.107721	0.0728323	0.0975172	0.0214845
PF11_0060		0.126671	0.0445613	0.0856159	0.05806
PF11_0464	0.085108	0.139971	0.0188907	0.0813232	0.0606288
PF14_0320	0.0798698			0.0798698
PF07_0072	0.068764	0.129544	0.0400917	0.0794665	0.0456763
PF14_0346	0.0815963	0.126881	0.0262475	0.0782416	0.0504006
PF11_0239	0.0754549		0.0753614	0.0754082	6.60938e-05
PFB0150c	0.0807106	0.0972005	0.0453093	0.0744068	0.0265137
PFD1175w	0.0910519	0.0822473	0.0489488	0.0740827	0.0222073
PF13_0166	0.0737024			0.0737024
PFI1285w			0.0711713	0.0711713
PFE0045c		0.127083	0.0139411	0.0705121	0.0800035
PFI1685w	0.0867877	0.10735	0.0169645	0.0703675	0.0473774
PF08_0044	0.0807647		0.0583383	0.0695515	0.0158579
PFL0040c	0.064249	0.0673559	0.07024	0.0672817	0.00299618
PF14_0476	0.0657184		0.0670564	0.0663874	0.00094613
PF14_0423	0.0757654		0.0560481	0.0659067	0.0139422
PFC0945w	0.0695388	0.11099	0.00725481	0.0625945	0.0522151
MAL13P1.278	0.0368357	0.119748	0.0200442	0.058876	0.0533811
PF14_0734	0.0870424	0.0488143	0.0333015	0.0563861	0.027659
PF11_0242			0.0550858	0.0550858
PFB0815w	0.0355447	0.102537	0.00885826	0.0489799	0.0482627
PFC0060c	0.0393493	0.0691631	0.020461	0.0429912	0.0245544
PFL1885c	0.0399243	0.0673643	0.0206833	0.0426573	0.0234602
PF14_0264			0.0402477	0.0402477
PF14_0733		0.0465903	0.0322388	0.0394146	0.010148
PFD1165w	0.0395306	0.0570528	0.0215006	0.0393613	0.0177767
PFI0110c	0.0359535	0.0494803	0.0241539	0.0365293	0.012673
PFB0665w	0.00870361	0.0802171	0.00245892	0.0304599	0.043204
PFI0120c	0.0216776	0.0426416	0.0176863	0.0273352	0.0134051
PF13_0211	0.00773061	0.0663608	0.00384075	0.0259774	0.0350271
Legend:
Yellow = protein kinases found to be dispensable to IDC in kinome study
Green = protein kinases that are most likely essential to the IDC based on kinome study
Turquoise = protein kinases annotated in PlasmoDB (using protein kinase as Gene Ontology search) but not covered in kinome study
Un-annotated = FIKK protein kinase family. These aere not covered in the kinome study
