# Supplementary material for: Computational synchronization of microarray data with application to Plasmodium falciparum
Source: Proteome Sci. 2012 Jun 21;10(Suppl 1):S10. doi: 10.1186/1477-5956-10-S1-S10 (PMC3380736; doi:10.1186/1477-5956-10-S1-S10)
Supplement: Additional file 3 — Protein kinases are prioritized in terms of their likelihoods of being involved in the stage transition from schizont to ring. [file 1477-5956-10-S1-S10-S3.xlsx]

## Sheet: Sheet1
	3D7_s2r	Dd2_s2r	HB3_s2r	average	stdev
MAL13P1.278	0.38518	0.194818	0.449281	0.343093	0.13235
PFB0815w	0.342356	0.224622	0.408376	0.325118	0.0930822
PF13_0211	0.274005	0.222308	0.43505	0.310454	0.110956
PFE0045c		0.193021	0.420857	0.306939	0.161104
PFB0665w	0.319809	0.179043	0.412436	0.303762	0.117521
PFI1685w	0.282857	0.212195	0.401437	0.29883	0.0956264
PF11_0464	0.234029	0.165259	0.466641	0.288643	0.157939
PF14_0346	0.254437	0.206324	0.374344	0.278368	0.0865288
PFC0945w	0.267873	0.163322	0.397353	0.276183	0.117236
PF14_0408	0.175466	0.197896	0.390881	0.254748	0.118427
PF11_0060		0.150109	0.356665	0.253387	0.146057
PF07_0072	0.244441	0.181307	0.315578	0.247108	0.0671752
PFI1285w			0.232073	0.232073
PFL2280w	0.255156	0.169681	0.268945	0.231261	0.0537734
PFL1885c	0.210058	0.169394	0.306328	0.228593	0.0703237
PF14_0392	0.254882	0.178833	0.246698	0.226804	0.0417455
PF14_0733		0.144454	0.291655	0.218055	0.104087
PF11_0220	0.213254	0.215294	0.220622	0.21639	0.003804
PFC0755c			0.214138	0.214138
PF11_0242			0.189272	0.189272
PF14_0734	0.0805874	0.157678	0.289445	0.175903	0.105615
PF13_0258	0.136097		0.214107	0.175102	0.0551616
PF13_0166	0.165008			0.165008
PFL1370w	0.154858	0.16775	0.152725	0.158445	0.00812933
PFB0150c	0.0990435	0.138282	0.23603	0.157785	0.0705453
PFC0385c	0.144796	0.163354		0.154075	0.0131222
PFC0525c	0.173323	0.14055	0.146542	0.153472	0.017451
MAL13P1.196	0.195014	0.152216	0.10576	0.150997	0.0446392
MAL7P1.73		0.143867	0.156138	0.150003	0.0086763
PF11_0227	0.146363	0.182159	0.114937	0.14782	0.0336347
PFL0080c	0.15682	0.158451	0.124322	0.146531	0.0192509
PF14_0476	0.0753681		0.169813	0.12259	0.0667826
MAL13P1.279	0.127241	0.147671	0.0818832	0.118932	0.0336719
PF14_0320	0.117266			0.117266
PFD0865c	0.148293	0.145228	0.058005	0.117175	0.051266
PFI0120c	0.0345384	0.137634	0.178667	0.116946	0.0742578
PF14_0294	0.146161	0.112283	0.0766391	0.111694	0.0347646
MAL7P1.91	0.118962	0.154327	0.0566263	0.109972	0.0494668
PF11_0488		0.149766	0.0700264	0.109896	0.0563845
PFB0520w	0.149533	0.0995507	0.0640283	0.104371	0.0429554
PF11_0239	0.0836573		0.0964803	0.0900688	0.00906721
PFI0095c	0.11528	0.0981857	0.0359646	0.0831436	0.0417426
PF13_0206	0.0874728	0.0957812	0.0438687	0.0757076	0.0278845
PF13_0232	0.0950529	0.0941512	0.0219371	0.0703804	0.0419556
PF14_0431	0.0626458	0.0745603	0.0734376	0.0702146	0.00657876
PF14_0423	0.122677		0.0174171	0.0700473	0.0744303
PFD1165w	0.0504857	0.089137	0.0648696	0.0681641	0.0195351
PF08_0044	0.0790322		0.0571711	0.0681016	0.0154582
PFD0740w	0.0844027	0.0827539	0.027755	0.0649705	0.0322401
PFC0060c	0.0558228	0.116511	0.00924853	0.0605275	0.0537858
PF10_0141		0.0799424	0.0384191	0.0591808	0.0293614
PFI1415w			0.0579649	0.0579649
PF11_0079			0.0579321	0.0579321
PF14_0227	0.0672945	0.0676534	0.0314668	0.0554716	0.0207895
PFL1490w	0.0718226	0.0717552	0.0182236	0.0539338	0.0309259
PFC0105w	0.0598546	0.0786075	0.0131993	0.0505538	0.0336814
PFB0605w			0.0495442	0.0495442
PFI0105c	0.054729	0.0831426	0.0066185	0.0481634	0.0386822
PFA0130c	0.051651	0.035678	0.053242	0.046857	0.0097139
PF11_0510			0.0463018	0.0463018
PFL0040c	0.0232867	0.0712115	0.0375432	0.0440138	0.0246089
MAL7P1.144	0.0247203		0.0598179	0.0422691	0.0248178
PFD0975w			0.0419186	0.0419186
PF10_0380		0.0691802	0.00793049	0.0385554	0.0433101
PF10_0160	0.0279082	0.0630771	0.00346971	0.031485	0.0299642
PFD1175w	0.0479163	0.0399224	0.00553259	0.0311237	0.0225201
PFI0110c	0.0244399	0.0494501	0.00427026	0.0260534	0.0226331
PF14_0264			0.0102598	0.0102598
Legend:
Yellow = protein kinases found to be dispensable to IDC in kinome study
Green = protein kinases that are most likely essential to the IDC based on kinome study
Turquoise = protein kinases annotated in PlasmoDB (using protein kinase as Gene Ontology search) but not covered in kinome study
Un-annotated = FIKK protein kinase family. These aere not covered in the kinome study
